# Supplementary material for: The Wheat Annexin TaAnn12 Plays Positive Roles in Plant Disease Resistance by Regulating the Accumulation of Reactive Oxygen Species and Callose
Source: Int J Mol Sci. 2023 Nov 16;24(22):16381. doi: 10.3390/ijms242216381 (PMC10671157; doi:10.3390/ijms242216381)
Supplement: Supplementary file 1 [file ijms-24-16381-s001.zip]

Archive with 1 entries (1 files):
- ijms-2678205-supplementary.pdf
